# Supplementary material for: Trends in Targeted Therapy Usage in Inflammatory Bowel Disease: TRENDY Study of ENEIDA
Source: Pharmaceutics. 2024 May 8;16(5):629. doi: 10.3390/pharmaceutics16050629 (PMC11124941; doi:10.3390/pharmaceutics16050629)
Supplement: Supplementary file 1 [file pharmaceutics-16-00629-s001.zip]

Archive with 1 entries (1 files):
- pharmaceutics-2948309-supplementary.pdf
